# Supplementary material for: Decoding Polyether–Cation Interactions: Computational Strategies for Agricultural Applications
Source: Polymers (Basel). 2026 Apr 2;18(7):877. doi: 10.3390/polym18070877 (PMC13074813; doi:10.3390/polym18070877)
Supplement: Supplementary file 1 [file polymers-18-00877-s001.zip]

Archive with 1 entries (1 files):
- polymers-4149566-supplementary.pdf
